# Supplementary material for: Phylogenetic Analysis of Brassica rapa MATH-Domain Proteins
Source: Curr Genomics. 2013 May;14(3):214–23. doi: 10.2174/1389202911314030007 (PMC3664471; doi:10.2174/1389202911314030007)
Supplement: Supplementary file 1 [file CG-14-214-SD1.xls]

## Sheet: Sheet1
Supplement 1 List of MATH proteins
Arabidopsis thaliana				Oryza sativa Japonica				Ostreococcus tauri				Homo sapiens				Mus musculus				Gallus gallus				Cryptococcus neoformans var. neoformans				Drosophila melanogaster
Name	Locus	ORF length (bp)	Definintion	Name	Locus	ORF length (bp)	Definintion	Name	Locus	ORF length (bp)	Definintion	Name	Locus	ORF length (bp)	Definintion	Name	Locus	ORF length (bp)	Definintion	Name	Locus	ORF length (bp)	Definintion	Name	Locus	ORF length (bp)	Definintion	Name	Locus	ORF length (bp)	Definintion
ClassⅠ				ClassⅠ				Class Ⅱ				ClassⅠ				ClassⅠ				Class Ⅱ				Class Ⅵ				Class Ⅵ
AtZW9/AT1G58270	NM_104607	1497	TRAF-like family protein	Os10g0478500	NM_001189281	2058	TRAF-like protein	Ot3719	Chr_14.0001:502710-503935	1225	BTB/POZ	HsTRIM37	NM_015294	4520	RING-B-box-coiled-coil protein	MuBM-90	X70854	2709	BM-90/fibulin	GgSPOPL	XM_422144	1446	speckle-type POZ protein-like	CnCNBL2960	CNBL2960	1113	Ubiquitin carboxyl-terminal hydrolase	DmUSP7	NM_132551	5647	ubiquitin-specific protease 7
AT1G65050	NM_105179	687	TRAF-like family protein
AT1G65150	NM_105188	1312	TRAF-like family protein	Class Ⅱ				Class Ⅵ				Class Ⅱ				Class Ⅱ
AT1G65370	NM_105211	1190	meprin and TRAF homology domain-containing protein	Os07g0297100	NM_001065948	978	MATH domain containing protein	Ot15481	Chr_02.0001:669473-672838	3365	ubiquitin carboxyl-terminal hydrolase 2	HsSPOP	O43791	1122	Speckle-type POZ protein	MmSPOP	BC045205.1	2101	Speckle-type POZ protein (SPOP) family
AT1G69650	NM_105633	885	TRAF-like family protein	OSJNBa0042D13.4	Q7X6Y0_ORYSA	707										MmPOZ4	XP_485272	1086	similar to TD and POZ domain containing 4
AT1G69660	NM_105634	696	TRAF-like family protein	OSJNBa0015K02.8	CAE54580	1061	MATH domain containing protein					Class Ⅵ
AT2G04170	NM_001124792	1630	TRAF-like family protein	OSJNBa0053K19.27	AL606645	1127						HsHAUSP	Z72499	4022	herpesvirus associated ubiquitin-specific protease
AT2G04190	NM_126455	1461	TRAF-like family protein	Os03g0792500	NM_001058059	1647	Similar to Zinc finger POZ domain protein					HsTRAF1	NM_005658	4450	TNF receptor-associated factor 1
AT2G15710	AT2G15710	1098	TRAF-like family protein	Os04g0432900	NM_001187020	1107	TRAF-like domain containing protein					HsTRAF2	NM_003300	2298	TNF receptor-associated factor 2
AT2G32870	NM_128847	1622	TRAF-like family protein	Os04g0625600	NM_001060475	1939	TRAF-like domain containing protein					HsTRAF3	NM_003300	7654	TNF receptor-associated factor 3
AT2G32880	NM_128848	1211	TRAF-like family protein	Os07g0101400	NM_001065212	1709	TRAF-like domain containing protein					HsTRAF4	NM_004295	2902	TNF receptor-associated factor 4
AT3G17380	NM_112617	1081	TRAF-like family protein	Os07g0167200	NM_001065511	1622	Similar to Zinc finger POZ domain protein					HsTRAF5	NM_001033910	4013	TNF receptor-associated factor 5
AT3G20360	NM_112927	1320	TRAF-like family protein	Os07g0655300	NM_001067030	1766	TRAF-like domain containing protein					HsTRAF6	NM_004620	7949	E3 ubiquitin protein ligase
AT3G20370	NM_112928	1396	TRAF-like family protein	Os08g0128700	NM_001067448	1798	TRAF-like domain containing protein					HsMeprinA	CAC21508	2238	PABA peptide hydrolase
AT3G22080	NM_113104	1947	TRAF-like family protein	Os08g0226800	NM_001067820	1095	TRAF-like domain containing protein					HsMeprinB	Q16820	2103	PABA peptide hydrolase
AT3G28220	NM_113741	1360	TRAF-like family protein	Os08g0228200	NM_001067824	1122	TRAF-like domain containing protein
AT3G46190	NM_114488	876	TRAF-like family protein	Os08g0406500	NM_001068305	1413	TRAF-like domain containing protein
AT4G00780	NM_116304	1171	TRAF-like family protein	Os08g0406600	NM_001068306	1393	TRAF-like domain containing protein
AT4G01390	NM_116369	903	TRAF-like family protein	Os10g0423300	NM_001071170	1173	TRAF-like domain containing protein
AT4G09770	NM_001203766	1109	TRAF-like family protein	Os10g0423800	NM_001071172	1317	TRAF-like domain containing protein
AT4G09780	NM_117046	1284	TRAF-like family protein	Os10g0425700	NM_001071176	939	TRAF-like domain containing protein
AT5G26260	NM_122527	1332	TRAF-like family protein	Os10g0426500	NM_001071178	1110	TRAF-like domain containing protein
AT5G26280	NM_001085154	1166	TRAF-like family protein	Os10g0426600	NM_001071179	1566	TRAF-like domain containing protein
AT5G26290	NM_122530	1002	TRAF-like family protein	Os10g0427000	NM_001189232	1188	TRAF-like domain containing protein
AT5G26320	NM_122533	1059	TRAF-like family protein	Os10g0427300	NM_001189234	2652
				Os10g0427600	NM_001071184	1439	MATH domain containing protein
Class Ⅱ				Os10g0427800	NM_001071185	1086	TRAF-like domain containing protein
AtBPM1/AT5G19000	NM_001203405	1705	BTB-POZ and Math domain-containing protein	Os10g0428500	NM_001071189	1466	TRAF-like domain containing protein
AtBPM2/AT3G06190	NM_111494	1845	BTB-POZ and Math domain-containing protein	Os10g0428900	NM_001071190	1080	TRAF-like domain containing protein
AtBPM3/AT2G39760	NM_129534	1636	BTB-POZ and Math domain-containing protein	Os10g0429300	NM_001071191	1113	TRAF-like domain containing protein
AtBPM4/AT3G03740	NM_111245	1627	BTB-POZ and Math domain-containing protein	Os10g0429500	NM_001189237	3594	TRAF-like domain containing protein
AtBPM5/AT5G21010	NM_122109	1593	BTB-POZ and Math domain-containing protein	Os10g0434200	NM_001189241	1056	TRAF-like domain containing protein
AtBPM6/AT3G43700	NM_114238	1713	BTB-POZ and Math domain-containing protein	Os10g0435400	NM_001071206	3515	TRAF-like domain containing protein
				NM_001071206	NM_001074834	1113	TRAF-like domain containing protein
Class Ⅲ
AT2G25320	NM_128089	5122	TRAF-like protein	Class Ⅴ
AT2G25330	NM_128090	2082	TRAF-like protein	Os01g0775300	NM_001050943	4085	TRAF-like domain containing protein
Class Ⅳ				Os05g0508700	BAF17911	2323,partial
AT1G31390	NM_102878	807	TRAF-like family protein	Os12g0597100	Q2QMP1_ORYSA	1137	TRAF-like domain containing protein
AT1G31400	NM_102879	837	TRAF-like family protein
AT2G01790	NM_126240	810	TRAF-like family protein	Class Ⅵ
AT2G05420	NM_126565	894	TRAF-like family protein	Os12g0489100	BAF29812	1653, Partial	Ubiquitin carboxyl-terminal hydrolase
AT2G42460	NM_129807	1375	TRAF-like family protein
AT2G42470	NM_129808	2697	TRAF-like family protein
AT2G42480	NM_129809	2309	TRAF-like family protein
AT3G27040	NM_113618	1077	MATH homology
AT3G29580	NM_113879	921	MATH domain-containing protein
AT3G44790	NM_114348	975	TRAF-like family protein
AT3G44800	NM_114349	1965	TRAF-like family protein
AT3G58200	NM_115682	1260	TRAF-like family protein
AT3G58210	NM_115683	1196	TRAF-like family protein
AT3G58220	NM_115684	1826	TRAF-like family protein
AT3G58250	NM_115687	954	TRAF-like family protein
AT3G58260	NM_115688	1221	TRAF-like family protein
AT3G58270/PEARLI 4	NM_115689	1249	PEARLI 4 with TRAF-like domain
AT3G58290	NM_115691	849	MATH domain-containing protein
AT3G58340	NM_115696	978	TRAF-like family protein
AT3G58350/RTM3	NM_115697	1128	TRAF-like family protein
AT3G58360	NM_115698	897	TRAF-like family protein
AT3G58380	NM_115700	1236	TRAF-like family protein
AT3G58410	NM_115703	987	TRAF-like family protein
AT3G58420	NM_115704	885	TRAF-like family protein
AT3G58440	NM_115706	1806	TRAF-like family protein
Class Ⅴ
AT1G04300	NM_001083986	3610	MATH domain-containing protein
AT5G43560	NM_180794	3789	MATH domain-containing protein
AT5G52330	NM_001036985	1562	MATH domain-containing protein
Class Ⅵ
AT3G11910/AUBP13	NM_001202935	3988	ubiquitin carboxyl-terminal hydrolase 13
AT5G06600/AUBP12	NM_001125707	3218	ubiquitin carboxyl-terminal hydrolase 12
